# Supplementary material for: Carotenoid Pigment Content in Durum Wheat (Triticum turgidum L. var durum): An Overview of Quantitative Trait Loci and Candidate Genes
Source: Front Plant Sci. 2019 Nov 7;10:1347. doi: 10.3389/fpls.2019.01347 (PMC6853866; doi:10.3389/fpls.2019.01347)
Supplement: Supplementary file 1 [file Table_1.xlsx]

## Sheet: Tab.1Supplemental
Supplementary Table 1. Summary of all QTL cluster and singletons for grain yellow pigment content (YPC) and yellow index (YI) reported in tetraploid wheat from the literature and from this study.
Chrom.	Marker, marker interval *	Map position**	Carotenoid trait	QTL type	R2(%)***	QTL cluster or singleton progressive number	Association with	Plant material	References	Reference publication list ****	Positive allele
1AS	hap_1A_1	1.3-1.7	YPC	hap-GWAS-QTL	8.5	1		Canadian durum breeding lines (192 lines)	N'Diaye et al., 2018	15	hap_1A_1
1AS	gwm136-1A	0-4.6	YPC	QTL	12.3	1		Colosseo x Lloyd (176 RILs)	This study	16	Lloyd
1AS	wmc818	10.8-15.8-20.8	YPC	GWAS-QTL	NA	2		Worldwide elite durum wheat collection (93 lines)	Reimer et al., 2008	4	NA
1AS	hap_1A_3	58.4-61.2	YPC	hap-GWAS-QTL	7	3		Canadian durum breeding lines (192 lines)	N'Diaye et al., 2018	15	hap_1A_3
1AS	barc83-gwm135	47.8-52.8-57.8	YPC	GWAS-QTL	NA	3		Worldwide elite durum wheat collection (93 lines)	Reimer et al., 2008	4	NA
1AS	IWB72019	51-59.7-68.4	YPC	QTL	5.5	3		Meridiano x Claudio (181 RILs)	This study	16	Claudio
1AL	cfa2147-gwm99	120-127.4	YPC	QTL	5	4		PDW 233 (YAV’S’/TEN’S’) x Bhalegaon 4 (140 RILs)	Patil et al., 2008	5	Bhalegaon4
1AL	hap_1A_6	149.5-149.5	YI	hap-GWAS-QTL	3.8	5		Canadian durum breeding lines (192 lines)	N'Diaye et al., 2018	15	hap_1A_6
1AL	barc158-barc17	146.4-151.4-156.4	YPC	GWAS-QTL	NA	5		Worldwide elite durum wheat collection (93 lines)	Reimer et al., 2008	4	NA
1BS	wPt-2694	22.2-27.2-32.5	YI	GWAS-QTL	6	6		landraces (72 lines), modern cultivars (20 lines)	Rosello et al., 2018	14	NA
1BS	barc137-wmc626	29.6-36.7-41.7	YI	hap-GWAS-QTL	3.8	6		Canadian durum breeding lines (192 lines)	N'Diaye et al., 2018	15	NA
1BS	hap_1B_3	35.7-38.8	YPC	hap-GWAS-QTL	12.7	6		Canadian durum breeding lines (192 lines)	N'Diaye et al., 2018	15	hap_1B_3
1BL	BE443797_436–barc302	38-60	YPC, YI	QTL	9	7	negative correlation with TKW and Test weight (TWT)	UC1113 x Kofa (93 RILs)	Zhang et al., 2008	3	Kofa
1BL	BE443797_436–barc302	38-60	YI	QTL	10.8	7	positive correlation with protein content	UC1113 x Kofa (93 RILs)	Roncallo et al., 2012	9	Kofa
1BL	hap_1B_5	86.1-96.2	YPC	hap-GWAS-QTL	15.8	8		Canadian durum breeding lines (192 lines)	N'Diaye et al., 2018	15	hap_1B_5
1BL	IWB73028-IWB27784	103.5-(106-110)-113.5	YPC	QTL	19.3	9	negative correlation with grain yield per spike and with 1000-kernel weight	Svevo x Ciccio (120 RILs)	Colasuonno et al., 2014	10	Svevo
1BL	hap_1B_6	109-109.8	YPC	hap-GWAS-QTL	5.2	9		Canadian durum breeding lines (192 lines)	N'Diaye et al., 2018	15	hap_1B_6
1BL	hap_1B_7	115.7-119.1	YPC	hap-GWAS-QTL	13.8	9		Canadian durum breeding lines (192 lines)	N'Diaye et al., 2018	15	hap_1B_7
1BL	Cap3_137325-1B, IWB6947, IWB73429	115.2-117.4-118.6	YPC	QTL	2.8	9		Colosseo x Lloyd	This study	16	Lloyd
1BL	gwm268-1B	106.8-118.9-131.0	YPC	QTL	2.2	9		Kofa x Svevo (249 RILs)	This study	16	Svevo
1BL	wmc44	135.6-140.6-145.6	YPC	GWAS-QTL	NA	10		Worldwide elite durum wheat collection (93 lines)	Reimer et al., 2008	4	NA
1BL	IWB435	145.3-156.3-161.3	YPC	QTL	4	10		Colosseo x Lloyd	This study	16	Lloyd
2AS	wmc382-gwm296	0-10	YPC	QTL	6	11		UC1113 x Kofa (93 RILs)	Roncallo et al., 2012	9	UC1113 positive
2AS	IWB72370-IWB62185	22.8-24.7	YPC, YI	hap-GWAS-QTL	17.6	12		Canadian durum wheat collection (169 lines)	N'Diaye et al., 2017	12	NA
2AS	wmc177	37.6-42.6-47.6	YPC	GWAS-QTL	NA	13		Worldwide elite durum wheat collection (93 lines)	Reimer et al., 2008	4	NA
2AS	gwm1115-2A	53.2-69.9-86.6	YPC	QTL	2.3	14		Kofa x Svevo	This study	16	Kofa
2AS	IWB77592-IWB79691	74.6-78	YPC, YI	GWAS-QTL	15.1	14		Canadian durum wheat collection (169 lines)	N'Diaye et al., 2017	12	NA
2AS	gwm425	99	YPC, YI	QTL	NA	15		W9262-260D3 x Kofa (155 RILs)	Pozniak et al., 2007	2	W9262-260D3 positive
2AS	wmc522-wmc296-gwm425-gwm95	63.6-105.6	YPC	GWAS-QTL	NA	15		Worldwide elite durum wheat collection (93 lines)	Reimer et al., 2008	4	NA
2AS	gwm425-gwm372	99-107.7	YPC, YI	QTL	11.8-24.5(YPC)-9.4-12.3(YI)	15	negative correlation values with grain yield per spike and with 1000-kernel weight	Latino x Primadur (121 RILs)	Blanco et al., 2011	8	Primadur
2AS	IWB72639	102.7-107.7-112.7	YPC	QTL	3.4-13.5	15	negative correlation with grain yield per spike and with 1000-kernel weight	Svevo x Ciccio (120 RILs)	Colasuonno et al., 2014	10	Ciccio
2AL	IWB3177-IWB35417	117.6-121.3	YPC, YI	GWAS-QTL	27.5	16		Canadian durum wheat collection (169 lines)	N'Diaye et al., 2017	12	NA
2AL	gwm312-gwm294	149.3-163.7	YPC	GWAS-QTL	NA	17		Worldwide elite durum wheat collection (93 lines)	Reimer et al., 2008	4	NA
2AL	hap_2A_3	181.2-187.7	YPC	hap-GWAS-QTL	15.4	18		Canadian durum breeding lines (192 lines)	N'Diaye et al., 2018	15	hap_2A_3
2BS	wmc25-wmc154	25.2-35.8	YPC	GWAS-QTL	NA	19		Worldwide elite durum wheat collection (93 lines)	Reimer et al., 2008	4	NA
2BL	IWB73809	90-(94-113)-117	YPC	QTL	16.3-16.4	20	negative correlation with grain yield per spike and with 1000-kernel weight	Svevo x Ciccio (120 RILs)	Colasuonno et al., 2014	10	Ciccio
2BL	IWB73809	108.3-112.3-118.3	YPC	QTL	16.3-16.4	20		Svevo x Ciccio (120 RILs)	Colasuonno et al., 2014	10	Ciccio
2BL	hap_2B_5	126.6-131.9	YPC	hap-GWAS-QTL	8.5	21		Canadian durum breeding lines (192 lines)	N'Diaye et al., 2018	15	hap_2B_5
2BL	hap_2B_6	142.2-146.8	YPC	GWAS-QTL	9.9	22		Canadian durum wheat collection (169 lines)	N'Diaye et al., 2017	12	NA
2BL	wPt-2724	171.2-176.2-181.2	YI	GWAS-QTL	4	23		landraces (72 lines), modern cultivars (20 lines)	Rosello et al., 2018	14	NA
3AS	hap_3A_3	54.7-54.7	YPC	hap-GWAS-QTL	4.7	24		Canadian durum breeding lines (192 lines)	N'Diaye et al., 2018	15	hap_3A_3
3AS	hap_3A_4	64.2-67.3	YPC	hap-GWAS-QTL	5.3	25		Canadian durum breeding lines (192 lines)	N'Diaye et al., 2018	15	hap_3A_4
3AL	hap_3A_5	77.8-90.4	YPC	hap-GWAS-QTL	23.5	26		Canadian durum breeding lines (192 lines)	N'Diaye et al., 2018	15	hap_3A_5
3AL	hap_3A_6	124.6-128.7	YI	hap-GWAS-QTL	9.4	27		Canadian durum breeding lines (192 lines)	N'Diaye et al., 2018	15	hap_3A_6
3AL	cfa2193-cfa2076-wmc559	155.6-166.5	YPC	GWAS-QTL	NA	28		Worldwide elite durum wheat collection (93 lines)	Reimer et al., 2008	4	NA
3BS	gwm389	0-5.6	YPC	GWAS-QTL	NA	29		Worldwide elite durum wheat collection (93 lines)	Reimer et al., 2008	4	NA
3BS	CS-ssr7-3B	5.4-12.1-18.8	YPC	QTL	4.8	29		Kofa x Svevo	This study	16	Svevo
3BS	barc218	30-35	YPC	QTL	6.9	30		PDW 233 x Bhalegaon 4 (140 RILs)	Patil et al., 2008	5	PDW 233
3BS	wPt-8140	42.8-47.8-52.8	YI	GWAS-QTL	7	31		landraces (72 lines), modern cultivars (20 lines)	Rosello et al., 2018	14	NA
3BS	wmc505-3B	48.6-63.3-78.0	YPC	QTL	1.9	31		Kofa x Svevo	This study	16	Svevo
3BL	wPt-4401-3B, IWB71566	170.9-183.8-196.6	YPC	QTL	2	32		Colosseo x Lloyd	This study	16	Lloyd
3BL	barc77-gwm299	170.7-175.7-197.1	YPC	GWAS-QTL	NA	32		Worldwide elite durum wheat collection (93 lines)	Reimer et al., 2008	4	NA
3BL	gwm299-barc84	192-198	YPC, YI	QTL	11.5-16.2(YPC)-9.4-16.6(YI)	32	negative correlation values with grain yield per spike and with 1000-kernel weight	Latino x Primadur (121 RILs)	Blanco et al., 2011	8	Latino
3BL	IWB45539-IWB58810	200.5-205.5	YPC, YI	GWAS-QTL	13.4	33		Canadian durum wheat collection (169 lines)	N'Diaye et al., 2017	12	NA
3BL	wmc632-gwm340	206.9-211.9	YPC	GWAS-QTL	NA	33		Worldwide elite durum wheat collection (93 lines)	Reimer et al., 2008	4	NA
3BL	IWB8780-IWB72417	208-209.6	YPC, YI	GWAS-QTL	14.6	33		Canadian durum wheat collection (169 lines)	N'Diaye et al., 2017	12	NA
3BL	wPt-2416	211.3-216.3-221.3	YI	GWAS-QTL	5	33		landraces (72 lines), modern cultivars (20 lines)	Rosello et al., 2018	14	NA
4AL	Lpx-A3-gwm192-wmc617	63.6-81	YPC, YI	QTL	10.6-12	34	positive correlation with protein content	UC1113 x Kofa (93 RILs)	Roncallo et al., 2012	9	UC1113
4AL	hap_4A_2	64.1-64.1	YPC	hap-GWAS-QTL	5.5	34		Canadian durum breeding lines (192 lines)	N'Diaye et al., 2018	15	hap_4A_2
4AL	wPt-0162	69.7	YI	GWAS-QTL	5	34		landraces (72 lines), modern cultivars (20 lines)	Rosello et al., 2018	14	NA
4AL	dupw4-barc170	88.9-90.4	YI	QTL	8.4-9.1	35	positive correlation with protein content	UC1113 x Kofa (93 RILs)	Roncallo et al., 2012	9	Kofa
4AL	barc170	85.4-90.4-95.4	YPC	GWAS-QTL	NA	35		Worldwide elite durum wheat collection (93 lines)	Reimer et al., 2008	4	NA
4AL	hap_4A_3	90.6-90.6	YPC	hap-GWAS-QTL	3.6	35		Canadian durum breeding lines (192 lines)	N'Diaye et al., 2018	15	hap_4A_3
4AL	wPt-3729	131.7-136.7-141.7	YI	GWAS-QTL	6	36		landraces (72 lines), modern cultivars (20 lines)	Rosello et al., 2018	14	NA
4AL	barc327-gwm160-barc52	160-172	YPC	QTL	5	37	negative correlation with TKW and Test weight (TWT)	UC1113 x Kofa (93 RILs)	Zhang et al., 2008	3	Kofa
4AL	wmc219-psr573.2	165.2-167.8	YPC	QTL	6.7-12.0	37		UC1113 x Kofa (93 RILs)	Roncallo et al., 2012	9	Kofa
4AL	wmc219-4A	158.3-165.2-172.1	YPC	QTL	4.1	37		Kofa x Svevo	This study	16	Kofa
4AL	hap_4A_6	173.3-175.8	YPC	hap-GWAS-QTL	8	37		Canadian durum breeding lines (192 lines)	N'Diaye et al., 2018	15	hap_4A_6
4AL	hap_4A_7	173.3-175.9	YI	hap-GWAS-QTL	6.8	37		Canadian durum breeding lines (192 lines)	N'Diaye et al., 2018	15	hap_4A_7
4BS	IWB58319	10.2-18.5	YPC, YI	GWAS-QTL	10.1	38		Durum collection (124 lines)	Colasuonno et al., 2017a	13	NA
4BS	IWB72203	28.5-30.8	YPC, YI	GWAS-QTL	40.2	39		Canadian durum wheat collection (169 lines)	N'Diaye et al., 2017	12	NA
4BS	gwm368-barc20	34.4-39.4-41.3-46.3	YPC	GWAS-QTL	NA	40		Worldwide elite durum wheat collection (93 lines)	Reimer et al., 2008	4	NA
4BS	IWB72011	38.9-43.9-48.9	YPC, YI	GWAS-QTL	11.1	40		Durum collection (124 lines)	Colasuonno et al., 2017a	13	NA
4BS	hap_4B_2	59.8-60.4	YI	hap-GWAS-QTL	13.3	41		Canadian durum breeding lines (192 lines)	N'Diaye et al., 2018	15	hap_4B_2
4BS	hap_4B_2	59.8-60.4	YPC	hap-GWAS-QTL	6.8	41		Canadian durum breeding lines (192 lines)	N'Diaye et al., 2018	15	hap_4B_2
4BS	IWB70599	58.7-60.4	YPC, YI	GWAS-QTL	14.1	41		Canadian durum wheat collection (169 lines)	N'Diaye et al., 2017	12	NA
4BS	gwm495	60-65	YPC, YI	QTL	NA	41		W9262-260D3 x Kofa (155 RILs)	Pozniak et al., 2007	2	Kofa
4BL	IWB73624	88.7-95.1-101.5	YPC	QTL	7.1	42		Colosseo x Lloyd	This study	16	Lloyd
4BL	hap_4B_4	105.5-110.2	YPC	hap-GWAS-QTL	9.1	42		Canadian durum breeding lines (192 lines)	N'Diaye et al., 2018	15	hap_4B_4
5AS	wmc713-cfa2104	22.8-27.8	YPC	GWAS-QTL	NA	43		Worldwide elite durum wheat collection (93 lines)	Reimer et al., 2008	4	NA
5AS	hap_5A_1	43.8-43.8	YPC	hap-GWAS-QTL	4.8	44		Canadian durum breeding lines (192 lines)	N'Diaye et al., 2018	15	hap_5A_1
5AS	gwm293-gwm304	41.9-46.9-51.9	YPC	GWAS-QTL	NA	44		Worldwide elite durum wheat collection (93 lines)	Reimer et al., 2008	4	NA
5AS	gwm304-IWB73092	45-60	YPC, YI	QTL	9.4-17.9(YPC)-7.4-16.4(YI)	44	negative correlation values with grain yield per spike and with 1000-kernel weight	Latino x Primadur (121 RILs)	Blanco et al., 2011	8	Primadur
5AS	hap_5A_2	50.5-54.9	YPC	hap-GWAS-QTL	5.7	44		Canadian durum breeding lines (192 lines)	N'Diaye et al., 2018	15	hap_5A_2
5AS	IWB73092	54.2-59.2-64.2	YPC	QTL	12.6	44	negative correlation with grain yield per spike and with 1000-kernel weight	Svevo x Ciccio (120 RILs)	Colasuonno et al., 2014	10	Svevo
5AS	IWB12396	53.9-68.2-82.5	YPC	QTL	3.1	44		Meridiano x Claudio	This study	16	Meridiano
5AS	hap_5A_3	64.2-73.6	YPC	hap-GWAS-QTL	15.3	44		Canadian durum breeding lines (192 lines)	N'Diaye et al., 2018	15	hap_5A_3
5AS	wmc350-gwm47	111.8	YI	QTL	16.2	45	positive correlation with protein content	UC1113 x Kofa (93 RILs)	Roncallo et al., 2012	9	UC1113
5AL	hap_5A_5	140.6-141.4	YPC	hap-GWAS-QTL	11.2	46		Canadian durum breeding lines (192 lines)	N'Diaye et al., 2018	15	hap_5A_5
5AL	gwm595-wmc524-gwm291	180.9-185.9-199.1	YPC	GWAS-QTL	NA	47		Worldwide elite durum wheat collection (93 lines)	Reimer et al., 2008	4	NA
5BS	hap_5B_1	7.2-10.1	YPC	hap-GWAS-QTL	7.5	48		Canadian durum breeding lines (192 lines)	N'Diaye et al., 2018	15	hap_5B_1
5BS	wmc740-gwm335	32.1-56.3	YPC	GWAS-QTL	NA	49		Worldwide elite durum wheat collection (93 lines)	Reimer et al., 2008	4	NA
5BL	wmc790-cfa2019	90.4-100.4	YPC	GWAS-QTL	NA	50		Worldwide elite durum wheat collection (93 lines)	Reimer et al., 2008	4	NA
5BL	gwm499-BE495277_399	90-94	YPC, YI	QTL	9-12.2	50	positive correlation with protein content	UC1113 x Kofa (93 RILs)	Roncallo et al., 2012	9	UC1113
5BL	IWB7206-IWB46962	129.7-131.2	YPC, YI	GWAS-QTL	14.1	51		Canadian durum wheat collection (169 lines)	N'Diaye et al., 2017	12	NA
5BL	gwm408-barc232	140.3-146.3	YPC	QTL	7.3	52		PDW 233 x Bhalegaon 4 (140 RILs)	Patil et al., 2008	5	PDW 233
5BL	tPt-1253	142-145-148	YPC	QTL	21.8	52		Svevo x Ciccio (120 RILs)	Colasuonno et al., 2014	10	Svevo
5BL	cfd86-wmc508	152.5-157.5-162.5	YPC	GWAS-QTL	NA	52		Worldwide elite durum wheat collection (93 lines)	Reimer et al., 2008	4	NA
5BL	311891-5B, IWB70782, IWB63422	139.7-152.5-165.3	YPC	QTL	3	52		Colosseo x Lloyd	This study	16	Colosseo
5BL	wPt-8125-5B	145.5-154.5-163.5	YPC	QTL	6.2	52		Meridiano x Claudio	This study	16	NA
5BL	hap_5B_4	181.5-181.5	YPC	hap-GWAS-QTL	5	53		Canadian durum breeding lines (192 lines)	N'Diaye et al., 2018	15	hap_5B_4
6AS	gwm334	0-4.3-9.3	YPC	GWAS-QTL	NA	54		Worldwide elite durum wheat collection (93 lines)	Reimer et al., 2008	4	NA
6AS	wPt-8443	0-10	YI	GWAS-QTL	5	54		landraces (72 lines), modern cultivars (20 lines)	Rosello et al., 2018	14	NA
6AS	hap_6A_3	39.5-41	YPC	hap-GWAS-QTL	9.7	55		Canadian durum breeding lines (192 lines)	N'Diaye et al., 2018	15	hap_6A_3
6AS	hap_6A_4	39.5-41	YI	hap-GWAS-QTL	5.4	55		Canadian durum breeding lines (192 lines)	N'Diaye et al., 2018	15	hap_6A_4
6AL	Cap3_141157-6A, GWM132, IWB71882	50.8-52.5-54.2	YPC	QTL	18.8	56		Colosseo x Lloyd	This study	16	Lloyd
6AL	barc146	47.552.5-57.5	YPC	GWAS-QTL	NA	56		Worldwide elite durum wheat collection (93 lines)	Reimer et al., 2008	4	NA
6AL	barc146-gwm132	53-63	YPC, YI	QTL	16.1-21.4	56	positive correlation with protein content	UC1113 x Kofa (93 RILs)	Roncallo et al., 2012	9	Kofa
6AL	barc1077-6A	54.7-57.7-60.7	YPC	QTL	9.4	56		Kofa x Svevo	This study	16	NA
6AL	barc113-gwm570-wmc553	73-95	YPC, YI	QTL	14	57	negative correlation with TKW and Test weight (TWT)	UC1113 x Kofa (93 RILs)	Zhang et al., 2008	3	Kofa
6AL	barc113-wmc553	73.6-95	YI	QTL	29(YPC), 17.9(YI)	57	positive correlation with protein content	UC1113 x Kofa (93 RILs)	Roncallo et al., 2012	9	Kofa
6AL	IWB14365	88.4-93.4-98.4	YI	GWAS-QTL	NA	57		Durum collection (124 lines)	Colasuonno et al., 2017a	12	NA
6AL	barc353-gwm169	97.6-114	YPC, YI	QTL	9.8-12.4	57		UC1113 x Kofa (93 RILs)	Roncallo et al., 2012	9	Kofa
6AL	gwm169-BE483091_472	114-124	YI	QTL	10.4	57	positive correlation with protein content	UC1113 x Kofa (93 RILs)	Roncallo et al., 2012	9	Kofa
6AL	wPt-3247	132.1-137.1-142.1	YI	GWAS-QTL	5	58		landraces (72 lines), modern cultivars (20 lines)	Rosello et al., 2018	14	NA
6BS	wPt-0245	0-4.4-6.2	YI	GWAS-QTL	6	59		landraces (72 lines), modern cultivars (20 lines)	Rosello et al., 2018	14	NA
6BS	wPt-5673-wPt-1437	14.7-24.7	YI	GWAS-QTL	5	60		landraces (72 lines), modern cultivars (20 lines)	Rosello et al., 2018	14	NA
6BS	hap_6B_2	36.2-37.8	YPC	hap-GWAS-QTL	8	61		Canadian durum breeding lines (192 lines)	N'Diaye et al., 2018	15	hap_6B_2
6BS	hap_6B_3	54.6-57	YPC	hap-GWAS-QTL	9.3	62		Canadian durum breeding lines (192 lines)	N'Diaye et al., 2018	15	hap_6B_3
6BL	gwm193	69.9-74.9-79.9	YPC	GWAS-QTL	NA	63		Worldwide elite durum wheat collection (93 lines)	Reimer et al., 2008	4	NA
6BL	gwm193-wmc539	74-90	YPC, YI	QTL	NA	63		W9262-260D3 x Kofa (155 RILs)	Pozniak et al., 2007	2	W9262-260D3
6BL	hap_6B_5	92.3-96	YPC	hap-GWAS-QTL	6	63		Canadian durum breeding lines (192 lines)	N'Diaye et al., 2018	15	hap_6B_5
7AS	gwm471	0-0.3-5.3	YPC	GWAS-QTL	NA	64		Worldwide elite durum wheat collection (93 lines)	Reimer et al., 2008	4	NA
7AS	wmc168-barc219	1-5	YI	QTL	12.6	64	positive correlation with protein content	UC1113 x Kofa (93 RILs)	Roncallo et al., 2012	9	UC1113
7AS	hap_7A_1	21.9-21.9	YPC	hap-GWAS-QTL	4.6	65		Canadian durum breeding lines (192 lines)	N'Diaye et al., 2018	15	hap_7A_1
7AS	hap_7A_3	55.9-62.5	YPC	hap-GWAS-QTL	21.3	66		Canadian durum breeding lines (192 lines)	N'Diaye et al., 2018	15	hap_7A_3
7AS	barc127-cfa2028	50.4-55.4-60.4	YPC	GWAS-QTL	NA	66		Worldwide elite durum wheat collection (93 lines)	Reimer et al., 2008	4	NA
7AS	IWB8374	56.6-61.6-66.6	YI	GWAS-QTL	12.6	66		Durum collection (124 lines)	Colasuonno et al., 2017a	13	NA
7AS	hap_7A_4	82.4-84.4	YPC	GWAS-QTL	8.8	67		Canadian durum breeding lines (192 lines)	N'Diaye et al., 2018	15	hap_7A_4
7AS	BQ170462_176-barc174	85-90-95	YPC, YI	QTL	11.7	67		UC1113 x Kofa (93 RILs)	Roncallo et al., 2012	9	UC1113
7AS	hap_7A_5	90.9-90.9	YPC	hap-GWAS-QTL	3.4	67		Canadian durum breeding lines (192 lines)	N'Diaye et al., 2018	15	hap_7A_5
7AL	gwm1065-7A	88.1-90.9-93.7	YPC	QTL	10	67		Kofa x Svevo	This study	16	Svevo
7AL	IWB72567	97.3-102.3-107.3	YPC, YI	GWAS-QTL	18.4	68		Durum collection (124 lines)	Colasuonno et al., 2017a	13	NA
7AL	IWB11003	98-102.3-106.6	YPC	QTL	11.2	68		Meridiano x Claudio	This study	16	Meridiano
7AL	barc108-wmc283-wmc603	107.8-113.4-118.4	YPC	GWAS-QTL	NA	69		Worldwide elite durum wheat collection (93 lines)	Reimer et al., 2008	4	NA
7AL	hap_7A_7	112.2-118	YPC	hap-GWAS-QTL	9.4	69		Canadian durum breeding lines (192 lines)	N'Diaye et al., 2018	15	hap_7A_7
7A	gwm276-cfd6	144.8-145.5	YPC	QTL	22	70		UC1113 x Kofa (93 RILs)	Zhang and Dubcovsky, 2008	3b	Kofa
7AL	gwm276-wmc116-cfd6	144.8-145.5	YPC	QTL	6.3(YPC); 9.8-22.5(YI)	70		UC1113 x Kofa (93 RILs)	Zhang et al., 2008	3	UC1113
7AL	wmc116-cfd6	144.8-145.5	YI	QTL	9.8-22.5	70	positive correlation with protein content	UC1113 x Kofa (93 RILs)	Roncallo et al., 2012	9	UC1113
7AL	hap_7A_9	154.6-158.8	YPC	hap-GWAS-QTL	12.3	71		Canadian durum breeding lines (192 lines)	N'Diaye et al., 2018	15	hap_7A_9
7AL	gwn282-IWB59875	170-183	YPC, YI	QTL	19.8-30.4(YPC)-13-15.7(YI)	72	negative correlation values with grain yield per spike and with 1000-kernel weight	Latino x Primadur (121 RILs)	Blanco et al., 2011	8	Primadur
7A	IWB59875	177.3-180.3-183.3	YPC	QTL	51.6	72	negative correlation with grain yield per spike and with 1000-kernel weight	Svevo x Ciccio (120 RILs)	Colasuonno et al., 2014	10	Ciccio
7AL	IWB72397	180.2-181.8	YPC, YI	GWAS-QTL	35.6	72		Canadian durum wheat collection (169 lines)	N'Diaye et al., 2017	12	NA
7AL	IWB59875	175.3-180.3-185.3	YI	GWAS-QTL	12.2	72		Durum collection (124 lines)	Colasuonno et al., 2017a	13	NA
7AL	IWB28063	179.5-181.8-184.1	YPC	QTL	19.5	72		Meridiano x Claudio	This study	16	Meridiano
7AL	wgwm63-gwm282	192-206	YPC	QTL	NA	73		Omrabi5 X T. dicoccoides 600545 114 RILs	Elouafi et al., 2001	1	Omrabi5
7AL	Xscar3362	192-206	YPC	QTL	22.6-55.2	73		PDW 233 (YAV’S’/TEN’S’) x Bhalegaon 4 140 RILs	Patil et al., 2008	5	PDW 233
7AL	Psy1-A1	192-206	YPC, YI	gene	NA	73		Commander x DT733 (110 RILs); Strongfield x Blackbird (89 DHs); Strongfield x Commander (106 RILs)	Singh et al., 2009	6	NA
7AL	Psy1-A1	192-206	YI	gene	NA	73		100 advanced breeding lines (F7–F10 generations)	He et al., 2009	7	NA
7AL	D_304196-PsyA1	192-206	YPC, YI	QTL	42-53.2(YPC)-26.1-32.4(YI)	73	negative correlation values with grain yield per spike and with 1000-kernel weight	Latino x Primadur (121 RILs)	Blanco et al., 2011	8	Primadur
7AL	Psy1-A1	192-206	YPC,YI	gene	NA	73	negative correlation with thousand kernel weights	Breeding lines (65), landraces (155 lines)	Campos et al., 2016	11	NA
7AL	hap_7A_11	193.9-194.6	YPC	hap-GWAS-QTL	5.7	73		Canadian durum breeding lines (192 lines)	N'Diaye et al., 2018	15	hap_7A_11
7AL	hap_7A_11	193.9-194.6	YI	hap-GWAS-QTL	3.9	73		Canadian durum breeding lines (192 lines)	N'Diaye et al., 2018	15	hap_7A_11
7AL	IWB49295	198.4-203.4-208.4	YPC	GWAS-QTL	10.4	73		Durum collection (124 lines)	Colasuonno et al., 2017	13	NA
7AL	wPt-1429	216.1-221.1	YI	GWAS-QTL	6	74		landraces (72 lines), modern cultivars (20 lines)	Rosello et al., 2018	14	NA
7BS	gwm537-gwm400	23.9-25.7	YI	QTL	8.5	75		UC1113 x Kofa (93 RILs)	Roncallo et al., 2012	9	Kofa
7BS	wmc546-wmc335	55-73	YPC	QTL	8.75	76		PDW 233 (YAV’S’/TEN’S’) x Bhalegaon 4 140 RILs	Patil et al., 2008	5	PDW 233
7BS	wmc182-7B	50-51.6-53.2	YPC	QTL	19.3	76		Kofa x Svevo	This study	16	Kofa
7BS	Cap3_173782-7B, IWB72147, IWB12844	53.5-58.3-63.1	YPC	QTL	11.7	76		Colosseo x Lloyd	This study	16	Lloyd
7BS	barc23-barc72-gwm297	66.3-67.9-72.8	YPC, YI	QTL	8.5-12.8	76	positive correlation with protein content	UC1113 x Kofa (93 RILs)	Roncallo et al., 2012	9	Kofa
7BL	wmc758-wmc475-gwm333-wmc396	81.2-103.2	YPC	GWAS-QTL	NA	77		Worldwide elite durum wheat collection (93 lines)	Reimer et al., 2008	4	NA
7BL	Cap3_127025-7B, IWB8805, IWB11767, IWB12371	88.9-104.4-119.8	YPC	QTL	4.5	77		Colosseo x Lloyd	This study	16	Lloyd
7BL	hap_7B_3	120.4-127.4	YPC	hap-GWAS-QTL	11.6	78		Canadian durum breeding lines (192 lines)	N'Diaye et al., 2018	15	hap_7B_3
7BL	hap_7B_3	120.4-127.4	YI	hap-GWAS-QTL	10.3	78		Canadian durum breeding lines (192 lines)	N'Diaye et al., 2018	15	hap_7B_3
7BL	hap_7B_4	132.8-133	YPC	hap-GWAS-QTL	4.6	79		Canadian durum breeding lines (192 lines)	N'Diaye et al., 2018	15	hap_7B_4
7BL	wmc311-cfa2257	181.2-185	YPC, YI	QTL	7	80	negative correlation with TKW and Test weight (TWT)	UC1113 x Kofa (93 RILs)	Zhang et al., 2008	3	Kofa
7BL	wmc311-wmc276	181.2-185	YPC	QTL	16.9	80		UC1113 x Kofa (93 RILs)	Roncallo et al., 2012	9	Kofa
7BL	wPt-5138	180-189	YI	GWAS-QTL	6	80		landraces (72 lines), modern cultivars (20 lines)	Rosello et al., 2018	14	NA
7BL	cfa2040-Psy-B1-barc1073-cfa2257	181.2-207	YI, YPC	QTL	6.6-16.9	81	positive correlation with protein content	UC1113 x Kofa (93 RILs)	Roncallo et al., 2012	9	Kofa
7BL	wPt-744987-7B	194.8-202.9-211.0	YPC	QTL	4.3	81		Meridiano x Claudio	This study	16	Claudio
7BL	Psy1-B1	204	YI	gene	NA	81		100 advanced breeding lines (F7–F10 generations)	He et al., 2009	7	NA
7BL	Psy1-B1	204	YPC, YI	gene	NA	81		W9262-260D3 x Kofa (155 RILs)	Pozniak et al., 2007	2	Kofa
7BL	Psy1-B1-wmc10-gwm146	204	YPC	GWAS-QTL	NA	81		Worldwide elite durum wheat collection (93 lines)	Reimer et al., 2008	4	NA
7BL	ubw18b-7B	196.3-204.9-213.5	YPC	QTL	4.5	81		Kofa x Svevo	This study	16	Kofa
7BL	IWB34193-IWB12638	202.9-206.3	YPC, YI	GWAS-QTL	9.3	81		Canadian durum wheat collection (169 lines)	N'Diaye et al., 2017	12	NA
7BL	gwm344	203	YPC	QTL	52	81		Omrabi5 X T. dicoccoides 600545 114 RILs	Elouafi et al., 2001	1	Omrabi5
7BL	barc340-cfa2257	195.9-207	YPC	QTL	7	81		UC1113 x Kofa (93 RILs)	Zhang and Dubcovsky, 2008	3b	Kofa
* QTL markers are SSR, DART, SNP markers mapped in the durum wheat consensus map (Maccaferri et al., 2014)
** QTL Marker, marker interval: reported by projecting the QTL interval and QTL peack markers onto the durum wheat consensus map (Maccaferri et al., 2014)
*** R2(%) single value indicate the average QTL R2 across environments. A two values-range reports the QTL R2 range across environments
**** Reference publication number:
1, Elouafi et al., (2001); 2, Pozniak et al., (2007); 3, Zhang et al., (2008); 3b, Zhang and Dubcovsky, (2008);
4, Reimer et al., (2008); 5, Patil et al., (2008); 6, Singh et al., (2009); 7, He et al., (2009);
8, Blanco et al., (2011); 9, Roncallo et al., (2012); 10, Colasuonno et al., (2014);
11, Campos et al., (2016); 12, N’Diaye et al., (2017); 13, Colasuonno et al., (2017a);
14, Rosello et al., (2018); 15, N’Diaye et al., (2018); 16, This study;
